# Supplementary material for: Characterization of circular RNAs in dorsal root ganglia after central and peripheral axon injuries
Source: Front Cell Neurosci. 2022 Dec 12;16:1046050. doi: 10.3389/fncel.2022.1046050 (PMC9790916; doi:10.3389/fncel.2022.1046050)
Supplement: Supplementary Table 1 — List of differentially expressed circular RNAs after rat central axon injury. [file Table_1.xls]

## Sheet: Table 1.DR-Sham-vs-DR-Exp.filte
ID	log2(fold change)	p-value	host gene	symbol	description	chr	strand	genomic_start	genomic_end	spliced_length	annot_type
novel_circ_000047	20.4708	0.00391328	ENSRNOG00000011278	Stk3	serine/threonine kinase 3 [Source:RGD Symbol;Acc:68412]	7	-	73834044	73848871	325	annot_exons
novel_circ_000151	-20.1637	0.0156414	ENSRNOG00000017282	Tesk2	testis associated actin remodelling kinase 2 [Source:RGD Symbol;Acc:619984]	5	+	135596270	135608345	423	annot_exons
novel_circ_000227	-2.15231	0.0386306	ENSRNOG00000050220	Nrxn1	neurexin 1 [Source:RGD Symbol;Acc:628659]	6	-	14450092	14490352	990	annot_exons
novel_circ_000246	-19.7487	0.0312734	NA			4	+	52356706	52396312	39607	intergenic
novel_circ_000359	20.0558	0.0312734	ENSRNOG00000005550	Lrfn5	leucine rich repeat and fibronectin type III domain containing 5 [Source:RGD Symbol;Acc:1309357]	6	+	83122735	83199836	77102	intronic
novel_circ_000414	-1.10791	0.00599839	ENSRNOG00000032884	Scn11a	sodium voltage-gated channel alpha subunit 11 [Source:RGD Symbol;Acc:3630]	8	-	128475118	128497333	2209	annot_exons
novel_circ_000507	-2.27784	0.0225028	ENSRNOG00000004186	Snx13	sorting nexin 13 [Source:RGD Symbol;Acc:1309778]	6	+	54522274	54530157	428	annot_exons
novel_circ_000595	-19.9711	0.0312734	ENSRNOG00000053814	AC105531.1	-	10	+	71303915	71323079	1593	annot_exons
novel_circ_000677	-20.1637	0.0156414	ENSRNOG00000050741	Rbm4	RNA binding motif protein 4 [Source:RGD Symbol;Acc:1306891]	1	-	220039308	220049075	2150	exon_intron
novel_circ_000902	1.08473	0.033719	ENSRNOG00000017583	Mapkap1	MAPK associated protein 1 [Source:RGD Symbol;Acc:1305363]	3	+	13510410	13522529	567	annot_exons
novel_circ_000982	-1.27784	0.00132118	ENSRNOG00000020769	Crebrf	CREB3 regulatory factor [Source:RGD Symbol;Acc:1310862]	10	-	16724062	16730140	1411	annot_exons
novel_circ_000986	1.52952	0.00146635	ENSRNOG00000048433	Tshz2	teashirt zinc finger homeobox 2 [Source:RGD Symbol;Acc:6490867]	3	+	166743545	166746605	3061	exon_intron
novel_circ_000991	-1.15231	0.022776	ENSRNOG00000011420	Mtmr7	myotubularin related protein 7 [Source:RGD Symbol;Acc:1306608]	16	+	54792659	54826033	841	annot_exons
novel_circ_001159	20.2782	0.00782344	ENSRNOG00000029871	Slc8a3	solute carrier family 8 member A3 [Source:RGD Symbol;Acc:620197]	6	-	105078170	105080571	2402	exon_intron
novel_circ_001289	-19.7487	0.0312734	ENSRNOG00000015987	Rap1gds1	Rap1 GTPase-GDP dissociation stimulator 1 [Source:RGD Symbol;Acc:1308558]	2	-	244330121	244370977	357	annot_exons
novel_circ_001423	-19.7487	0.0312734	ENSRNOG00000020811	Il6r	interleukin 6 receptor [Source:RGD Symbol;Acc:2902]	2	-	189226433	189230967	849	annot_exons
novel_circ_001428	-19.7487	0.0312734	ENSRNOG00000002024	Epha5	EPH receptor A5 [Source:RGD Symbol;Acc:620831]	14	+	25859208	25877265	388	annot_exons
novel_circ_001439	-19.7487	0.0312734	ENSRNOG00000018564	Nup93	nucleoporin 93 [Source:RGD Symbol;Acc:1311525]	19	-	11178909	11188968	434	annot_exons
novel_circ_001512	-19.7487	0.0312734	ENSRNOG00000060542	Mid2	midline 2 [Source:RGD Symbol;Acc:1565674]	X	+	112033981	112050600	812	annot_exons
novel_circ_001537	-2.69288	0.000537698	NA			X	+	119152559	119152714	156	intergenic
novel_circ_001577	-19.9711	0.0312734	ENSRNOG00000005406	Clint1	clathrin interactor 1 [Source:RGD Symbol;Acc:1303328]	10	+	30980709	30988908	1170	annot_exons
novel_circ_001612	20.0558	0.0312734	ENSRNOG00000017595	Rsu1	Ras suppressor protein 1 [Source:RGD Symbol;Acc:1591781]	17	-	80521386	80529452	438	annot_exons
novel_circ_001677	-21.1637	6.13562e-05	ENSRNOG00000027309	AABR07026805.1	-	17	-	2231834	2280560	3700	exon_intron
novel_circ_001750	-19.9711	0.0312734	ENSRNOG00000011077	AABR07026805.1	-	1	-	126188351	126195625	926	annot_exons
novel_circ_001770	2.11448	0.00756354	ENSRNOG00000012942	Satb1	SATB homeobox 1 [Source:RGD Symbol;Acc:1305561]	9	+	2205172	2246426	1609	annot_exons
novel_circ_001788	-2.15231	0.0386306	ENSRNOG00000021202	Rtn3	reticulon 3 [Source:RGD Symbol;Acc:620988]	1	-	222707087	222709195	2109	one_exon
novel_circ_001844	-19.7487	0.0312734	ENSRNOG00000006340	Memo1	mediator of cell motility 1 [Source:RGD Symbol;Acc:1309929]	6	+	22373412	22376735	225	annot_exons
novel_circ_002043	-19.7487	0.0312734	ENSRNOG00000020153	Supt3h	SPT3 homolog, SAGA and STAGA complex component [Source:RGD Symbol;Acc:1591316]	9	-	18319246	18334707	579	annot_exons
novel_circ_002047	-1.27784	0.0167675	ENSRNOG00000004269	Myt1l	myelin transcription factor 1-like [Source:RGD Symbol;Acc:620550]	6	+	48820833	48857932	790	annot_exons
novel_circ_002210	1.76656	0.0352229	ENSRNOG00000004841	Akap6	A-kinase anchoring protein 6 [Source:RGD Symbol;Acc:69412]	6	+	73742698	73744458	1761	one_exon
novel_circ_002245	-19.9711	0.0312734	ENSRNOG00000016998	Atxn1	ataxin 1 [Source:RGD Symbol;Acc:3624]	17	+	19160994	19250082	89089	exon_intron
novel_circ_002279	20.0558	0.0312734	ENSRNOG00000033593	Osbpl9	oxysterol binding protein-like 9 [Source:RGD Symbol;Acc:1311508]	5	-	128714471	128733959	812	annot_exons
novel_circ_002291	-3.0148	0.0215151	ENSRNOG00000004226	Irak3	interleukin-1 receptor-associated kinase 3 [Source:RGD Symbol;Acc:1308846]	7	-	64959567	64961215	314	annot_exons
