# Supplementary material for: Characterization of circular RNAs in dorsal root ganglia after central and peripheral axon injuries
Source: Front Cell Neurosci. 2022 Dec 12;16:1046050. doi: 10.3389/fncel.2022.1046050 (PMC9790916; doi:10.3389/fncel.2022.1046050)
Supplement: Supplementary Table 2 — List of differentially expressed circular RNAs after rat peripheral axon injury. [file Table_2.xls]

## Sheet: Table 2.SN-Sham-vs-SN-Exp.filte
ID	log2(fold change)	p-value	host gene	symbol	description	chr	strand	genomic_start	genomic_end	spliced_length	annot_type
novel_circ_000013	2.99786	0.0215151	ENSRNOG00000006965	Aff4	AF4/FMR2 family, member 4 [Source:RGD Symbol;Acc:1311694]	10	+	38712831	38725063	1039	annot_exons
novel_circ_000020	19.9323	0.00782344	ENSRNOG00000005923	Mtmr2	myotubularin related protein 2 [Source:RGD Symbol;Acc:1311865]	8	+	12312369	12368392	37019	exon_intron
novel_circ_000045	-19.6893	0.0312734	ENSRNOG00000016744	Chd6	chromodomain helicase DNA binding protein 6 [Source:RGD Symbol;Acc:1310465]	3	-	157028112	157040380	816	annot_exons
novel_circ_000087	-19.6893	0.0312734	ENSRNOG00000000219	Ano10	anoctamin 10 [Source:RGD Symbol;Acc:1308260]	8	-	130884866	130898728	1325	annot_exons
novel_circ_000143	19.5173	0.0312734	ENSRNOG00000029064	Zcchc4	zinc finger CCHC-type containing 4 [Source:RGD Symbol;Acc:1311414]	14	-	60516516	60539431	1079	annot_exons
novel_circ_000151	-3.34199	0.0215151	ENSRNOG00000017282	Tesk2	testis associated actin remodelling kinase 2 [Source:RGD Symbol;Acc:619984]	5	+	135596270	135608345	423	annot_exons
novel_circ_000245	-3.17207	0.0391047	ENSRNOG00000018830	Aff3	AF4/FMR2 family, member 3 [Source:RGD Symbol;Acc:1308527]	9	-	45203455	45205627	820	annot_exons
novel_circ_000284	1.96543	0.00595708	ENSRNOG00000014720	Srbd1	S1 RNA binding domain 1 [Source:RGD Symbol;Acc:1562788]	6	-	9405093	9434931	802	annot_exons
novel_circ_000290	-19.9117	0.0156414	ENSRNOG00000000604	Hdac2	histone deacetylase 2 [Source:RGD Symbol;Acc:619976]	20	-	43092420	43093954	344	annot_exons
novel_circ_000369	3.28736	0.00636217	ENSRNOG00000011000	Rims1	regulating synaptic membrane exocytosis 1 [Source:RGD Symbol;Acc:620000]	9	-	28552021	28609952	1896	annot_exons
novel_circ_000439	2.99786	0.0215151	ENSRNOG00000001120	Med13l	mediator complex subunit 13-like [Source:RGD Symbol;Acc:1305884]	12	-	43501060	43576734	554	annot_exons
novel_circ_000447	-19.9117	0.0156414	ENSRNOG00000016046	Hecw1	HECT, C2 and WW domain containing E3 ubiquitin protein ligase 1 [Source:RGD Symbol;Acc:1561038]	17	+	53476846	53563999	3063	annot_exons
novel_circ_000469	19.7396	0.0156414	ENSRNOG00000013916	Nefm	neurofilament medium [Source:RGD Symbol;Acc:3160]	15	-	44855903	44856133	231	one_exon
novel_circ_000487	2.52837	0.0129695	NA			6	+	133862679	133868088	5410	intergenic
novel_circ_000502	-1.6575	0.0414893	ENSRNOG00000056894	St6galnac3	ST6 N-acetylgalactosaminide alpha-2,6-sialyltransferase 3 [Source:RGD Symbol;Acc:3677]	2	-	259591896	259592305	410	one_exon
novel_circ_000511	2.14986	0.0386306	ENSRNOG00000055451	Gcnt4	glucosaminyl (N-acetyl) transferase 4 [Source:RGD Symbol;Acc:1563891]	2	+	27713879	27758412	41887	exon_intron
novel_circ_000529	2.82793	0.0391047	ENSRNOG00000010330	Mark3	microtubule affinity regulating kinase 3 [Source:RGD Symbol;Acc:619883]	6	+	136059672	136084622	361	annot_exons
novel_circ_000554	-3.494	0.0117402	NA			2	+	116586880	116591616	4737	intergenic
novel_circ_000627	19.5173	0.0312734	ENSRNOG00000017422	Ambra1	autophagy and beclin 1 regulator 1 [Source:RGD Symbol;Acc:621330]	3	+	80718406	80732927	362	annot_exons
novel_circ_000633	-19.9117	0.0156414	ENSRNOG00000017406	Atrnl1	attractin like 1 [Source:RGD Symbol;Acc:1563485]	1	+	278679022	278773472	24263	exon_intron
novel_circ_000672	-3.494	0.0117402	ENSRNOG00000015501	Ddhd2	DDHD domain containing 2 [Source:RGD Symbol;Acc:1585818]	16	+	71094508	71107647	1357	annot_exons
novel_circ_000690	19.7396	0.0156414	ENSRNOG00000003399	Hnrnph1	heterogeneous nuclear ribonucleoprotein H1 [Source:RGD Symbol;Acc:620840]	10	+	35876013	35876397	270	annot_exons
novel_circ_000770	-19.6893	0.0312734	ENSRNOG00000020264	Dhrs1	dehydrogenase/reductase 1 [Source:RGD Symbol;Acc:1359172]	15	-	34428289	34428656	224	annot_exons
novel_circ_000804	20.1022	0.00391328	ENSRNOG00000058866	Myo5a	myosin VA [Source:RGD Symbol;Acc:3143]	8	+	82038973	82045524	428	annot_exons
novel_circ_000849	1.04206	0.00269561	ENSRNOG00000009585	Tcf20	transcription factor 20 [Source:RGD Symbol;Acc:1594486]	7	-	123709341	123715127	5787	one_exon
novel_circ_000939	-19.6893	0.0312734	ENSRNOG00000046366	Dmd	dystrophin [Source:RGD Symbol;Acc:2507]	X	+	53416067	53421284	446	annot_exons
novel_circ_000944	-1.75703	0.00664208	ENSRNOG00000005934	Mlip	muscular LMNA-interacting protein [Source:RGD Symbol;Acc:1590513]	8	-	84434784	84461546	345	annot_exons
novel_circ_000957	-19.6893	0.0312734	ENSRNOG00000001774	Lrch3	leucine rich repeats and calponin homology domain containing 3 [Source:RGD Symbol;Acc:1306200]	11	-	71069746	71074618	378	annot_exons
novel_circ_000986	1.41289	0.0201593	ENSRNOG00000048433	Tshz2	teashirt zinc finger homeobox 2 [Source:RGD Symbol;Acc:6490867]	3	+	166743545	166746605	3061	exon_intron
novel_circ_001207	-19.6893	0.0312734	ENSRNOG00000012966	Acadl	acyl-CoA dehydrogenase, long chain [Source:RGD Symbol;Acc:2011]	9	-	73862322	73867279	459	annot_exons
novel_circ_001227	19.5173	0.0312734	NA			17	+	38026513	38080864	54352	intergenic
novel_circ_001278	-3.17207	0.0391047	ENSRNOG00000020689	Cpeb3	cytoplasmic polyadenylation element binding protein 3 [Source:RGD Symbol;Acc:1564670]	1	-	255706980	255764689	458	annot_exons
novel_circ_001318	19.5173	0.0312734	ENSRNOG00000018404	Aars	alanyl-tRNA synthetase [Source:RGD Symbol;Acc:1304832]	19	-	43205060	43206857	551	annot_exons
novel_circ_001319	2.24297	0.00756354	ENSRNOG00000015401	Mapk4	mitogen-activated protein kinase 4 [Source:RGD Symbol;Acc:3047]	18	-	69943105	69944476	1372	one_exon
novel_circ_001413	-19.9117	0.0156414	ENSRNOG00000020533	Htra1	HtrA serine peptidase 1 [Source:RGD Symbol;Acc:69235]	1	+	201523375	201524041	305	annot_exons
novel_circ_001418	-2.494	0.0386306	ENSRNOG00000000275	Fam13c	family with sequence similarity 13, member C [Source:RGD Symbol;Acc:1310149]	20	-	19306226	19398970	55501	exon_intron
novel_circ_001466	-19.6893	0.0312734	ENSRNOG00000000924	Slc7a1	solute carrier family 7 member 1 [Source:RGD Symbol;Acc:3716]	12	+	8089735	8096761	804	annot_exons
novel_circ_001567	1.24297	0.0138181	ENSRNOG00000005291	Slc38a1	solute carrier family 38, member 1 [Source:RGD Symbol;Acc:69645]	7	-	138002505	138021168	408	annot_exons
novel_circ_001627	-19.6893	0.0312734	ENSRNOG00000049302	Chd9	chromodomain helicase DNA binding protein 9 [Source:RGD Symbol;Acc:1306795]	19	-	17493068	17494680	1613	exon_intron
novel_circ_001637	19.5173	0.0312734	ENSRNOG00000031934	Enah	ENAH, actin regulator [Source:RGD Symbol;Acc:1307666]	13	-	100300002	100353039	2086	exon_intron
novel_circ_001733	19.7396	0.0156414	ENSRNOG00000016046	Hecw1	HECT, C2 and WW domain containing E3 ubiquitin protein ligase 1 [Source:RGD Symbol;Acc:1561038]	17	+	53502593	53563999	1106	annot_exons
novel_circ_001812	20.1022	0.00391328	ENSRNOG00000000940	Flt1	FMS-related tyrosine kinase 1 [Source:RGD Symbol;Acc:2621]	12	+	9061581	9062262	324	annot_exons
novel_circ_001817	-3.17207	0.0391047	ENSRNOG00000009851	Slc38a9	solute carrier family 38, member 9 [Source:RGD Symbol;Acc:1311881]	2	+	44554761	44564131	531	annot_exons
novel_circ_001866	2.14986	0.0386306	ENSRNOG00000006000	Cdk12	cyclin-dependent kinase 12 [Source:RGD Symbol;Acc:621111]	10	+	86175962	86195240	915	annot_exons
novel_circ_001875	1.41289	0.0358256	ENSRNOG00000024482	Tnrc18	trinucleotide repeat containing 18 [Source:RGD Symbol;Acc:1307540]	12	+	13904710	13905452	195	annot_exons
novel_circ_001878	19.7396	0.0156414	ENSRNOG00000019476	Agap1	ArfGAP with GTPase domain, ankyrin repeat and PH domain 1 [Source:RGD Symbol;Acc:1309244]	9	+	96769379	96775060	363	annot_exons
novel_circ_001882	3.14986	0.0117402	ENSRNOG00000016544	Arhgef28	Rho guanine nucleotide exchange factor 28 [Source:RGD Symbol;Acc:1307061]	2	-	25924932	25927179	442	annot_exons
novel_circ_001979	19.7396	0.0156414	ENSRNOG00000001717	Opa1	OPA1, mitochondrial dynamin like GTPase [Source:RGD Symbol;Acc:708423]	11	-	74759325	74786639	1100	annot_exons
novel_circ_002033	19.9323	0.00782344	ENSRNOG00000015553	Gatad2b	GATA zinc finger domain containing 2B [Source:RGD Symbol;Acc:1308533]	2	+	189723524	189729005	822	annot_exons
novel_circ_002038	-19.6893	0.0312734	ENSRNOG00000002625	Ptpn4	protein tyrosine phosphatase, non-receptor type 4 [Source:RGD Symbol;Acc:620712]	13	-	35704642	35713684	753	annot_exons
novel_circ_002058	19.5173	0.0312734	NA			4	-	151118221	151123637	5417	intergenic
novel_circ_002099	19.9323	0.00782344	ENSRNOG00000008036	Dennd4c	DENN domain containing 4C [Source:RGD Symbol;Acc:1308489]	5	+	105182877	105187360	740	annot_exons
novel_circ_002159	19.9323	0.00782344	ENSRNOG00000061088	Atf1	activating transcription factor 1 [Source:RGD Symbol;Acc:1307360]	7	+	141889530	141912214	328	annot_exons
novel_circ_002183	1.73482	0.0309574	ENSRNOG00000013733	Ppp4r1	protein phosphatase 4, regulatory subunit 1 [Source:RGD Symbol;Acc:619798]	9	+	113534327	113545068	866	annot_exons
novel_circ_002307	-20.1044	0.00782344	ENSRNOG00000001717	Opa1	OPA1, mitochondrial dynamin like GTPase [Source:RGD Symbol;Acc:708423]	11	-	74740368	74750344	971	annot_exons
