# Supplementary material for: Characterization of circular RNAs in dorsal root ganglia after central and peripheral axon injuries
Source: Front Cell Neurosci. 2022 Dec 12;16:1046050. doi: 10.3389/fncel.2022.1046050 (PMC9790916; doi:10.3389/fncel.2022.1046050)
Supplement: Supplementary Table 3 — List of predicted correlations between circular RNAs, microRNAs, and mRNAs. [file Table_3.xls]

## Sheet: circRNA-mRNA.ceRNA
ncRNA_ID	mRNA_ID	Symbol	corr	miRNA_ID	hyper.test.p
novel_circ_000013	ENSRNOG00000014465	Oca2	0.952754	miR-1248-z	0.0275229
novel_circ_000013	ENSRNOG00000017642	Acbd5	0.990092	miR-1248-z	0.0275229
novel_circ_000020	ENSRNOG00000000521	Cdkn1a	0.950447	miR-200-y|miR-210-x|novel-m0066-5p	0.0482612
novel_circ_000020	ENSRNOG00000003999	Adcy3	0.960258	miR-101-z|miR-206-y|miR-21-y|miR-235-y|miR-3059-x|miR-6331-z	0.00057424
novel_circ_000020	ENSRNOG00000004345	Daam1	0.948847	miR-206-y|miR-21-y|miR-210-x	0.00633532
novel_circ_000020	ENSRNOG00000006965	Aff4	1	miR-10018-x|miR-101-z|miR-129-x|miR-21-y|miR-210-x|novel-m0046-3p	2.67967e-05
novel_circ_000020	ENSRNOG00000007830	Apold1	0.838699	miR-10018-x|miR-194-y|novel-m0108-5p	0.0221139
novel_circ_000020	ENSRNOG00000008377	Wdtc1	0.888408	miR-210-x|miR-6331-z	0.0356779
novel_circ_000020	ENSRNOG00000009832	Slc39a14	0.833706	miR-129-x|miR-194-y|miR-200-y|miR-210-x|novel-m0057-5p	0.0219845
novel_circ_000020	ENSRNOG00000010475	Casp3	0.983958	miR-129-x|miR-205-z|miR-3059-x	0.0221139
novel_circ_000020	ENSRNOG00000010484	Zdhhc21	0.927577	miR-196-z|miR-3059-x|novel-m0046-3p	0.00633532
novel_circ_000020	ENSRNOG00000011852	Myo6	1	miR-101-z|miR-1248-z|miR-210-x|miR-6331-z|novel-m0066-5p|rno-miR-19b-1-5p	2.67967e-05
novel_circ_000020	ENSRNOG00000012364	Prickle2	1	miR-10018-x|miR-1248-z|miR-129-x|miR-194-y|miR-205-z|miR-21-y|miR-210-x|miR-3059-x|novel-m0046-3p	6.14965e-07
novel_circ_000020	ENSRNOG00000012629	Rab23	0.821728	miR-194-y|miR-205-z|miR-235-y|novel-m0057-5p	0.0431881
novel_circ_000020	ENSRNOG00000014791	Peg3	1	miR-1248-z|miR-129-x|miR-205-z|miR-206-y|rno-miR-19b-1-5p	0.000174179
novel_circ_000020	ENSRNOG00000015788	Adora3	0.84244	miR-205-z|miR-500-y	0.0356779
novel_circ_000020	ENSRNOG00000016167	Spata2L	0.900353	miR-129-x|novel-m0066-5p|novel-m0108-5p	0.0482612
novel_circ_000020	ENSRNOG00000017767	Mrvi1	0.973652	miR-101-z|miR-1248-z|miR-200-y	0.0482612
novel_circ_000020	ENSRNOG00000019179	Ggta1	0.96002	miR-1248-z|miR-205-z|miR-500-y	0.0482612
novel_circ_000020	ENSRNOG00000019447	Ecel1	0.960235	miR-129-x|miR-194-y|miR-205-z|miR-210-x|novel-m0066-5p|novel-m0108-5p	0.0178003
novel_circ_000020	ENSRNOG00000019484	Slc6a9	0.843042	miR-206-y|novel-m0057-5p	0.0356779
novel_circ_000020	ENSRNOG00000019744	AABR07032097.1	0.819179	miR-10018-x|miR-129-x|miR-6331-z	0.00633532
novel_circ_000020	ENSRNOG00000020679	Icam1	0.950332	miR-210-x|novel-m0057-5p	0.0356779
novel_circ_000020	ENSRNOG00000021262	Slc23a2	0.986604	miR-1248-z|miR-197-y|miR-200-y|miR-21-y|novel-m0046-3p|novel-m0057-5p	0.00328616
novel_circ_000020	ENSRNOG00000024250	Wwc3	0.946082	miR-200-y|miR-205-z|miR-21-y|miR-500-y	0.0431881
novel_circ_000020	ENSRNOG00000026306	Clec5a	0.98366	miR-205-z|miR-6331-z|novel-m0057-5p|novel-m0108-5p	0.02482
novel_circ_000020	ENSRNOG00000031536	Syndig1	0.98891	miR-205-z|miR-235-y|miR-3059-x	0.0482612
novel_circ_000020	ENSRNOG00000042785	Sesn2	0.996343	miR-194-y|miR-205-z|miR-3059-x|miR-6331-z	0.02482
novel_circ_000020	ENSRNOG00000049976	Gzmbl2	1	miR-1248-z|miR-200-y	0.0356779
novel_circ_000020	ENSRNOG00000059492	LOC100365363	1	miR-101-z|miR-1248-z|miR-194-y|miR-200-y|miR-206-y|miR-21-y|miR-235-y	3.90244e-06
novel_circ_000047	ENSRNOG00000013442	Ciz1	0.864174	miR-275-y	0.0275229
novel_circ_000047	ENSRNOG00000023467	Fam168b	0.897454	miR-275-y	0.0275229
novel_circ_000087	ENSRNOG00000032042	RGD1560108	0.874396	miR-96-z	0.0458716
novel_circ_000087	ENSRNOG00000049324	Tspan4	1	miR-96-z	0.0183486
novel_circ_000143	ENSRNOG00000003348	Rasd1	0.973079	miR-203-y	0.0183486
novel_circ_000143	ENSRNOG00000004874	Flrt3	0.99439	miR-203-y	0.0365274
novel_circ_000143	ENSRNOG00000005522	Sh3yl1	0.811475	miR-203-y	0.0183486
novel_circ_000143	ENSRNOG00000009832	Slc39a14	0.941845	miR-129-x|miR-203-y	0.00764526
novel_circ_000143	ENSRNOG00000018598	Ankrd1	0.977179	miR-203-y	0.0183486
novel_circ_000143	ENSRNOG00000019447	Ecel1	0.983608	miR-129-x|miR-203-y	0.0132518
novel_circ_000143	ENSRNOG00000030222	Tcaf2	0.860144	miR-129-x	0.0183486
novel_circ_000227	ENSRNOG00000007472	Setd5	0.815977	miR-9182-z	0.0366973
novel_circ_000227	ENSRNOG00000007707	Zfp467	0.86697	miR-9182-z	0.0458716
novel_circ_000227	ENSRNOG00000008932	Ncapd3	0.890108	miR-9182-z	0.00917431
novel_circ_000227	ENSRNOG00000009145	Klf12	0.862169	miR-9182-z	0.00917431
novel_circ_000227	ENSRNOG00000010535	Cdh18	0.987888	miR-9182-z	0.0366973
novel_circ_000227	ENSRNOG00000011659	Alpk3	0.921291	miR-9182-z	0.0275229
novel_circ_000227	ENSRNOG00000013937	Ankrd34c	0.834064	miR-9182-z	0.0183486
novel_circ_000227	ENSRNOG00000049410	Chrm3	0.860457	miR-9182-z	0.0366973
novel_circ_000227	ENSRNOG00000054314	Kcng1	0.857962	miR-9182-z	0.0183486
novel_circ_000227	ENSRNOG00000062002	Kcna3	0.883799	miR-9182-z	0.0458716
novel_circ_000246	ENSRNOG00000000708	Sgsm1	1	novel-m0090-5p|rno-miR-141-3p	0.0178389
novel_circ_000246	ENSRNOG00000001288	Gpr146	0.927104	miR-1248-z|rno-miR-345-3p	0.0491821
novel_circ_000246	ENSRNOG00000001455	Kif13a	1	novel-m0169-3p|rno-miR-200c-3p	0.0491821
novel_circ_000246	ENSRNOG00000007249	Cdkn1b	1	rno-miR-129-1-3p|rno-miR-141-3p	0.0491821
novel_circ_000246	ENSRNOG00000011352	Furin	0.883333	miR-874-x|novel-m0053-3p|novel-m0169-3p|rno-miR-129-1-3p	0.00308821
novel_circ_000246	ENSRNOG00000014448	Arntl	0.870388	novel-m0044-5p|novel-m0045-5p|rno-miR-141-3p	0.00216735
novel_circ_000246	ENSRNOG00000014556	Cdh20	1	miR-1248-z|novel-m0053-3p|rno-miR-141-3p	0.00793331
novel_circ_000246	ENSRNOG00000015956	Usp29	0.936586	miR-305-x|miR-4334-y|novel-m0044-5p|novel-m0045-5p|novel-m0169-3p|rno-miR-129-1-3p	0.0001641
novel_circ_000246	ENSRNOG00000017434	Mgat3	1	miR-1248-z|rno-miR-141-3p	0.0178389
novel_circ_000246	ENSRNOG00000024693	Zfp831	0.950586	miR-305-x|novel-m0044-5p|novel-m0045-5p	0.00793331
novel_circ_000246	ENSRNOG00000026493	Cdnf	1	miR-305-x|novel-m0090-5p|rno-miR-129-1-3p	0.0181473
novel_circ_000246	ENSRNOG00000026944	Gpr150	0.899106	miR-1248-z|miR-4334-y|novel-m0053-3p	0.00216735
novel_circ_000246	ENSRNOG00000030983	B3galt5	0.954671	miR-4334-y|novel-m0053-3p|rno-miR-129-1-3p|rno-miR-141-3p|rno-miR-345-3p	0.00424522
novel_circ_000246	ENSRNOG00000039576	Suv39h1l1	0.903188	miR-874-x|novel-m0069-5p|rno-miR-345-3p	0.00793331
novel_circ_000246	ENSRNOG00000050996	Kctd4	0.965847	miR-305-x|miR-9182-z|novel-m0044-5p|novel-m0045-5p|novel-m0069-5p|novel-m0169-3p	0.000378896
novel_circ_000284	ENSRNOG00000002159	Gpat3	0.896305	miR-203-y	0.0458716
novel_circ_000284	ENSRNOG00000003348	Rasd1	0.994428	miR-203-y	0.00917431
novel_circ_000284	ENSRNOG00000004180	Tafa2	0.998497	miR-203-y	0.0366973
novel_circ_000284	ENSRNOG00000004874	Flrt3	0.975305	miR-203-y	0.0183486
novel_circ_000284	ENSRNOG00000005522	Sh3yl1	0.827736	miR-203-y	0.00917431
novel_circ_000284	ENSRNOG00000006753	Tgm3	0.845205	miR-203-y	0.0183486
novel_circ_000284	ENSRNOG00000010227	Gpatch2l	0.805871	miR-203-y	0.0366973
novel_circ_000284	ENSRNOG00000014530	Nav2	0.956462	miR-203-y	0.0275229
novel_circ_000284	ENSRNOG00000018598	Ankrd1	0.948023	miR-203-y	0.00917431
novel_circ_000359	ENSRNOG00000004351	Slc25a29	0.804287	miR-134-y|miR-194-y|miR-212-x|miR-5119-z	0.0321969
novel_circ_000359	ENSRNOG00000004466	Fam210b	0.86669	miR-212-x|rno-miR-200a-3p|rno-miR-200b-3p	0.0462679
novel_circ_000359	ENSRNOG00000010218	Eif5	1	miR-203-y|miR-502-z|novel-m0097-3p|rno-miR-181b-1-3p	0.0130091
novel_circ_000359	ENSRNOG00000017346	Myt1	1	miR-134-y|miR-502-z|rno-miR-200b-3p	0.0139329
novel_circ_000359	ENSRNOG00000019219	Vamp1	0.969517	miR-1224-x|miR-134-y|rno-miR-203a-3p|rno-miR-205	0.0130091
novel_circ_000359	ENSRNOG00000021433	Arhgef39	0.914659	miR-134-y|miR-194-y|miR-203-y|miR-212-x|miR-212-y|miR-275-y|miR-344-y|miR-708-y|novel-m0102-5p|novel-m0108-5p|rno-miR-19b-1-5p|rno-miR-203a-3p	5.40593e-06
novel_circ_000359	ENSRNOG00000023467	Fam168b	0.93711	miR-1224-x|miR-212-y|miR-275-y	0.0139329
novel_circ_000359	ENSRNOG00000039417	Dda1	0.820598	miR-1193-y|miR-134-y|miR-672-x|novel-m0108-5p	0.00315463
novel_circ_000359	ENSRNOG00000048357	LOC103690164	0.908347	miR-134-y|miR-275-y|miR-279-y|novel-m0052-3p|novel-m0097-3p	0.021604
novel_circ_000369	ENSRNOG00000015279	Vtcn1	0.964582	miR-10018-x|rno-miR-181b-1-3p	0.0471269
novel_circ_000369	ENSRNOG00000015416	Nabp1	0.92214	miR-10018-x|miR-502-z	0.0345357
novel_circ_000369	ENSRNOG00000017406	Atrnl1	0.979355	miR-10018-x|miR-500-y|miR-502-z|rno-miR-181b-1-3p	3.92163e-05
novel_circ_000369	ENSRNOG00000019744	AABR07032097.1	0.943181	miR-10018-x|miR-129-x	0.00745472
novel_circ_000369	ENSRNOG00000028441	LOC103690173	0.901783	miR-10018-x|miR-500-y|rno-miR-181b-1-3p	0.000372983
novel_circ_000414	ENSRNOG00000009954	Cacul1	0.977448	miR-21-y|miR-3059-x	0.0471269
novel_circ_000414	ENSRNOG00000011296	Cenpn	0.969543	miR-197-y|miR-21-y	0.0103699
novel_circ_000414	ENSRNOG00000011981	Slc39a13	0.986298	miR-197-y|rno-miR-331-5p	0.00356779
novel_circ_000414	ENSRNOG00000018903	Pik3r1	0.834986	miR-197-y|miR-3059-x	0.0324371
novel_circ_000414	ENSRNOG00000020390	Tmem161a	0.900347	novel-m0090-5p|rno-miR-331-5p	0.0200919
novel_circ_000414	ENSRNOG00000026236	Morc3	0.971477	miR-21-y|miR-3059-x|miR-9182-z	0.0281583
novel_circ_000414	ENSRNOG00000031459	Zfp128	0.97237	miR-21-y|novel-m0090-5p	0.00356779
novel_circ_000439	ENSRNOG00000002158	Ibsp	0.905981	novel-m0057-5p	0.0275229
novel_circ_000439	ENSRNOG00000004180	Tafa2	0.91336	novel-m0057-5p	0.0366973
novel_circ_000439	ENSRNOG00000006320	Ptges	0.898393	novel-m0057-5p	0.0366973
novel_circ_000439	ENSRNOG00000008942	Pcare	0.921886	novel-m0057-5p	0.0275229
novel_circ_000439	ENSRNOG00000009505	Cd164l2	0.991289	novel-m0057-5p	0.0183486
novel_circ_000439	ENSRNOG00000012007	Slc38a7	0.844003	novel-m0057-5p	0.0275229
novel_circ_000439	ENSRNOG00000014530	Nav2	0.873569	novel-m0057-5p	0.0275229
novel_circ_000439	ENSRNOG00000017703	Unc93b1	0.881687	novel-m0057-5p	0.0183486
novel_circ_000439	ENSRNOG00000018095	Nkiras2	0.958665	novel-m0057-5p	0.0275229
novel_circ_000439	ENSRNOG00000019484	Slc6a9	0.841339	novel-m0057-5p	0.0183486
novel_circ_000439	ENSRNOG00000020679	Icam1	0.895815	novel-m0057-5p	0.0183486
novel_circ_000439	ENSRNOG00000031598	Atp8b4	0.812147	novel-m0057-5p	0.0183486
novel_circ_000439	ENSRNOG00000037085	Xirp1	0.839005	novel-m0057-5p	0.0183486
novel_circ_000447	ENSRNOG00000015498	Il17rb	0.807729	miR-452-x	0.0366973
novel_circ_000469	ENSRNOG00000002389	Morf4l2	0.922484	miR-5119-z	0.0183486
novel_circ_000469	ENSRNOG00000013820	Tnfrsf14	0.942598	miR-5119-z	0.0183486
novel_circ_000469	ENSRNOG00000020552	Fosl1	0.819093	miR-5119-z	0.0183486
novel_circ_000469	ENSRNOG00000024382	Fcgr3a	0.913464	miR-5119-z	0.00917431
novel_circ_000469	ENSRNOG00000030034	Sox11	0.966697	miR-5119-z	0.0183486
novel_circ_000469	ENSRNOG00000030776	Sytl2	0.980866	miR-5119-z	0.00917431
novel_circ_000487	ENSRNOG00000000130	Dnajb5	0.920296	miR-194-y|miR-210-x	0.00500157
novel_circ_000487	ENSRNOG00000001232	Slc19a1	0.971167	miR-210-x	0.0458716
novel_circ_000487	ENSRNOG00000002949	Pgs1	0.801869	miR-194-y|miR-210-x	0.00500157
novel_circ_000487	ENSRNOG00000004351	Slc25a29	0.974899	miR-134-y|miR-194-y|miR-210-x	0.000912545
novel_circ_000487	ENSRNOG00000005154	Alkal2	0.92778	miR-210-x|rno-miR-181b-1-3p	0.00169895
novel_circ_000487	ENSRNOG00000006612	LOC108348082	0.877079	miR-194-y	0.0458716
novel_circ_000487	ENSRNOG00000011157	Jak1	0.910212	miR-194-y|miR-210-x	0.00500157
novel_circ_000487	ENSRNOG00000012629	Rab23	0.849686	miR-134-y|miR-194-y	0.0424223
novel_circ_000487	ENSRNOG00000013987	Sbno2	0.942562	miR-134-y|miR-194-y|miR-210-x	0.00248164
novel_circ_000487	ENSRNOG00000014653	Arl11	0.951383	miR-210-x	0.0458716
novel_circ_000487	ENSRNOG00000014761	Rasd2	0.868329	miR-134-y|miR-194-y	0.0236191
novel_circ_000487	ENSRNOG00000015279	Vtcn1	0.85675	miR-194-y|novel-m0055-3p|rno-miR-181b-1-3p	0.0015739
novel_circ_000487	ENSRNOG00000015382	Arid5a	0.822854	miR-194-y|rno-miR-181b-1-3p	0.0098153
novel_circ_000487	ENSRNOG00000015756	AABR07053687.1	0.965268	miR-194-y	0.0458716
novel_circ_000487	ENSRNOG00000017406	Atrnl1	0.952038	novel-m0055-3p|rno-miR-181b-1-3p	0.0236191
novel_circ_000487	ENSRNOG00000025883	Ip6k3	0.921418	miR-134-y|miR-210-x	0.0098153
novel_circ_000487	ENSRNOG00000027024	Rgs16	0.921691	miR-194-y|novel-m0055-3p	0.0324371
novel_circ_000487	ENSRNOG00000033984	Ifnlr1	0.821804	miR-194-y|miR-210-x	0.0424223
novel_circ_000487	ENSRNOG00000047466	Bdnf	0.929133	miR-194-y|miR-210-x	0.00500157
novel_circ_000487	ENSRNOG00000049255	LOC100911837	0.886821	novel-m0055-3p	0.0458716
novel_circ_000487	ENSRNOG00000049882	Adcyap1	0.940214	miR-194-y|novel-m0055-3p	0.00500157
novel_circ_000487	ENSRNOG00000050223	Rin1	0.905894	miR-194-y|miR-210-x	0.0098153
novel_circ_000487	ENSRNOG00000050703	Fam115c	0.957103	miR-210-x	0.0458716
novel_circ_000487	ENSRNOG00000051169	Clnk	0.99473	miR-210-x	0.0458716
novel_circ_000487	ENSRNOG00000051915	Spred3	0.990603	miR-194-y	0.0458716
novel_circ_000502	ENSRNOG00000006874	Opn1sw	0.95799	miR-874-x	0.0183486
novel_circ_000502	ENSRNOG00000019009	Arrdc2	0.952106	miR-874-x	0.0365274
novel_circ_000511	ENSRNOG00000000906	Medag	0.85926	miR-210-x|miR-672-x|novel-m0119-3p	0.0123848
novel_circ_000511	ENSRNOG00000001414	Serpine1	0.943819	miR-1193-y|miR-205-z|miR-212-x|miR-6331-z	0.0111842
novel_circ_000511	ENSRNOG00000001419	Cldn15	0.960429	miR-134-y|miR-194-y|miR-672-x|novel-m0057-5p|rno-miR-181b-1-3p	0.00280983
novel_circ_000511	ENSRNOG00000001821	Adipoq	0.907642	miR-205-z|rno-miR-200a-3p|rno-miR-203a-3p	0.0414776
novel_circ_000511	ENSRNOG00000002158	Ibsp	0.94123	miR-235-y|miR-502-z|novel-m0057-5p	0.0123848
novel_circ_000511	ENSRNOG00000002159	Gpat3	0.988267	miR-10018-x|miR-203-y|miR-672-x|rno-miR-200a-3p|rno-miR-203a-3p	0.000563049
novel_circ_000511	ENSRNOG00000002949	Pgs1	0.916368	miR-194-y|miR-210-x|miR-672-x	0.0123848
novel_circ_000511	ENSRNOG00000003538	Adamts4	0.91403	miR-1193-y|miR-203-y|miR-210-x|novel-m0057-5p|rno-miR-203a-3p	0.00817593
novel_circ_000511	ENSRNOG00000003745	Atf3	0.927083	miR-1193-y|miR-194-y|miR-212-x|rno-miR-200a-3p	0.0111842
novel_circ_000511	ENSRNOG00000003832	Vash2	0.952575	miR-129-x|novel-m0108-5p|novel-m0119-3p|rno-miR-200a-3p	0.0111842
novel_circ_000511	ENSRNOG00000006320	Ptges	0.968336	miR-205-z|miR-210-x|novel-m0057-5p	0.0414776
novel_circ_000511	ENSRNOG00000007483	Ccnf	0.873516	miR-10018-x|miR-672-x|novel-m0108-5p|rno-miR-200a-3p	0.0111842
novel_circ_000511	ENSRNOG00000007830	Apold1	0.81058	miR-10018-x|miR-194-y|novel-m0108-5p|novel-m0119-3p	0.00268728
novel_circ_000511	ENSRNOG00000008942	Pcare	0.804498	miR-194-y|miR-672-x|novel-m0057-5p	0.0123848
novel_circ_000511	ENSRNOG00000009832	Slc39a14	0.965398	miR-129-x|miR-194-y|miR-203-y|miR-210-x|novel-m0057-5p|novel-m0119-3p|rno-miR-203a-3p|rno-miR-34c-3p	0.000130906
novel_circ_000511	ENSRNOG00000010798	Blk	0.94055	miR-134-y|miR-205-z|rno-miR-200a-3p	0.0414776
novel_circ_000511	ENSRNOG00000011157	Jak1	0.993734	miR-194-y|miR-210-x|miR-6331-z	0.0123848
novel_circ_000511	ENSRNOG00000012007	Slc38a7	0.864714	miR-212-x|novel-m0057-5p|novel-m0119-3p	0.0123848
novel_circ_000511	ENSRNOG00000012629	Rab23	0.998219	miR-1193-y|miR-134-y|miR-194-y|miR-205-z|miR-235-y|miR-708-y|novel-m0057-5p	0.000147824
novel_circ_000511	ENSRNOG00000012716	Chd2	0.899064	miR-10018-x|miR-194-y|miR-203-y|miR-212-x|miR-6331-z|novel-m0119-3p|rno-miR-200a-3p|rno-miR-203a-3p|rno-miR-3594-3p	9.75913e-05
novel_circ_000511	ENSRNOG00000012886	Maff	0.86558	novel-m0055-3p|rno-miR-181b-1-3p|rno-miR-34c-3p	0.0123848
novel_circ_000511	ENSRNOG00000013373	Smim38	0.95123	miR-134-y|miR-205-z|miR-210-x|miR-212-x|miR-708-y|novel-m0119-3p|rno-miR-203a-3p	0.000147824
novel_circ_000511	ENSRNOG00000013987	Sbno2	0.964473	miR-134-y|miR-194-y|miR-210-x|miR-212-x|miR-502-z|miR-6331-z|novel-m0066-5p	0.000147824
novel_circ_000511	ENSRNOG00000014192	Naa30	0.853007	miR-203-y|miR-212-x|miR-5119-z|miR-708-y|rno-miR-181b-1-3p|rno-miR-203a-3p	0.000113693
novel_circ_000511	ENSRNOG00000014530	Nav2	0.849091	miR-203-y|novel-m0057-5p|novel-m0119-3p	0.0123848
novel_circ_000511	ENSRNOG00000014761	Rasd2	0.900149	miR-134-y|miR-194-y|miR-203-y|novel-m0057-5p|novel-m0108-5p|rno-miR-200a-3p	0.000113693
novel_circ_000511	ENSRNOG00000014900	Crem	0.877284	miR-10018-x|miR-708-y|novel-m0119-3p|rno-miR-200a-3p|rno-miR-203a-3p	0.00817593
novel_circ_000511	ENSRNOG00000015279	Vtcn1	0.987796	miR-10018-x|miR-1193-y|miR-194-y|novel-m0055-3p|novel-m0108-5p|rno-miR-181b-1-3p|rno-miR-203a-3p	2.20762e-05
novel_circ_000511	ENSRNOG00000015382	Arid5a	0.945334	miR-1193-y|miR-194-y|novel-m0119-3p|rno-miR-181b-1-3p	0.00268728
novel_circ_000511	ENSRNOG00000015415	Rhoq	0.915483	miR-203-y|miR-210-x|miR-212-x|miR-502-z|miR-5119-z|miR-708-y|novel-m0057-5p	0.00154853
novel_circ_000511	ENSRNOG00000015416	Nabp1	0.95223	miR-10018-x|miR-1193-y|miR-235-y|miR-502-z|miR-5119-z|novel-m0066-5p	0.000113693
novel_circ_000511	ENSRNOG00000016167	Spata2L	0.956033	miR-129-x|miR-134-y|novel-m0066-5p|novel-m0108-5p|novel-m0119-3p	0.000563049
novel_circ_000511	ENSRNOG00000017406	Atrnl1	0.975564	miR-10018-x|miR-502-z|novel-m0055-3p|novel-m0057-5p|rno-miR-181b-1-3p	0.00280983
novel_circ_000511	ENSRNOG00000017679	Cckbr	0.868868	novel-m0108-5p|novel-m0119-3p|rno-miR-34c-3p	0.0123848
novel_circ_000511	ENSRNOG00000018095	Nkiras2	0.985522	miR-672-x|novel-m0055-3p|novel-m0057-5p	0.0123848
novel_circ_000511	ENSRNOG00000018716	Dennd2c	0.879142	miR-212-x|novel-m0055-3p|rno-miR-181b-1-3p|rno-miR-34c-3p	0.0111842
novel_circ_000511	ENSRNOG00000019447	Ecel1	0.926549	miR-129-x|miR-134-y|miR-194-y|miR-203-y|miR-205-z|miR-210-x|miR-212-x|novel-m0066-5p|novel-m0108-5p|novel-m0119-3p|rno-miR-200a-3p|rno-miR-203a-3p	3.47277e-08
novel_circ_000511	ENSRNOG00000019744	AABR07032097.1	0.960196	miR-10018-x|miR-129-x|miR-6331-z	0.0123848
novel_circ_000511	ENSRNOG00000025883	Ip6k3	0.98257	miR-10018-x|miR-134-y|miR-210-x|novel-m0108-5p	0.00268728
novel_circ_000511	ENSRNOG00000026293	Jun	0.958655	miR-194-y|miR-212-x|miR-672-x|rno-miR-200a-3p	0.0279329
novel_circ_000511	ENSRNOG00000026306	Clec5a	0.886629	miR-205-z|miR-6331-z|miR-672-x|novel-m0057-5p|novel-m0108-5p|rno-miR-203a-3p	0.00066339
novel_circ_000511	ENSRNOG00000028441	LOC103690173	0.949588	miR-10018-x|novel-m0119-3p|rno-miR-181b-1-3p	0.0414776
novel_circ_000511	ENSRNOG00000029543	Cish	0.899113	miR-10018-x|miR-194-y|miR-212-x|miR-502-z|miR-5119-z|novel-m0055-3p|rno-miR-200a-3p	0.000556193
novel_circ_000511	ENSRNOG00000030981	Scnn1b	0.953625	miR-1193-y|miR-672-x|rno-miR-203a-3p	0.0414776
novel_circ_000511	ENSRNOG00000031090	RT1-CE7	0.96094	miR-205-z|novel-m0066-5p|rno-miR-203a-3p	0.0414776
novel_circ_000511	ENSRNOG00000033433	Csrnp1	0.942446	novel-m0108-5p|novel-m0119-3p|rno-miR-3594-3p	0.0123848
novel_circ_000511	ENSRNOG00000033984	Ifnlr1	0.918114	miR-1193-y|miR-194-y|miR-210-x|miR-212-x|novel-m0057-5p|rno-miR-203a-3p	0.00221009
novel_circ_000511	ENSRNOG00000047466	Bdnf	0.851265	miR-194-y|miR-210-x|novel-m0108-5p	0.0123848
novel_circ_000511	ENSRNOG00000048606	LOC103689964	0.91318	miR-6331-z|miR-708-y|novel-m0066-5p|novel-m0108-5p|rno-miR-181b-1-3p|rno-miR-200a-3p|rno-miR-203a-3p	0.00154853
novel_circ_000511	ENSRNOG00000050223	Rin1	0.820452	miR-194-y|miR-210-x|rno-miR-3594-3p	0.0414776
novel_circ_000554	ENSRNOG00000003984	Apln	0.982068	miR-276-y|miR-31-x	0.0471269
novel_circ_000554	ENSRNOG00000012609	Trdn	0.955606	miR-276-y|miR-279-y|miR-279-z	0.000166719
novel_circ_000554	ENSRNOG00000012634	Fbxo10	0.944212	miR-276-y|miR-8-y	0.0324371
novel_circ_000554	ENSRNOG00000021215	Rbm8a	0.901693	miR-276-y|miR-31-x	0.0200919
novel_circ_000554	ENSRNOG00000033624	Zfp426	0.943893	miR-279-y|miR-279-z	0.0200919
novel_circ_000595	ENSRNOG00000011352	Furin	0.921442	miR-6331-z|novel-m0053-3p	0.0236191
novel_circ_000595	ENSRNOG00000014556	Cdh20	0.992926	miR-1248-z|novel-m0053-3p	0.0098153
novel_circ_000595	ENSRNOG00000026944	Gpr150	0.942318	miR-1248-z|novel-m0053-3p	0.00500157
novel_circ_000627	ENSRNOG00000000521	Cdkn1a	0.80678	miR-200-y	0.0458716
novel_circ_000627	ENSRNOG00000002167	Dmp1	0.948637	miR-200-y	0.0275229
novel_circ_000627	ENSRNOG00000003219	Trim16	0.970813	miR-200-y	0.0183486
novel_circ_000627	ENSRNOG00000011704	Fbxo34	0.936975	miR-200-y	0.0275229
novel_circ_000627	ENSRNOG00000017767	Mrvi1	0.903548	miR-200-y	0.0458716
novel_circ_000627	ENSRNOG00000018808	Vip	0.832177	miR-200-y	0.0275229
novel_circ_000627	ENSRNOG00000019097	Bap1	0.832425	miR-200-y	0.00917431
novel_circ_000627	ENSRNOG00000027468	Slc6a15	0.994135	miR-200-y	0.0366973
novel_circ_000627	ENSRNOG00000032546	Dot1l	0.865486	miR-200-y	0.0275229
novel_circ_000627	ENSRNOG00000049976	Gzmbl2	0.832425	miR-200-y	0.0183486
novel_circ_000627	ENSRNOG00000050869	Cebpd	0.949166	miR-200-y	0.0458716
novel_circ_000633	ENSRNOG00000012609	Trdn	0.966027	miR-276-y|miR-279-y|miR-279-z	0.00388694
novel_circ_000633	ENSRNOG00000021215	Rbm8a	0.88416	miR-212-y|miR-276-y|miR-31-x	0.0138976
novel_circ_000633	ENSRNOG00000031136	Ntng1	0.854689	miR-106-x|miR-212-y|miR-263-x|miR-34-z|miR-8-y	0.00593163
novel_circ_000633	ENSRNOG00000032042	RGD1560108	0.906052	miR-263-x|miR-344-y|miR-532-y|miR-96-z	0.00245684
novel_circ_000633	ENSRNOG00000049324	Tspan4	0.929791	miR-279-y|miR-96-z	0.0259939
novel_circ_000633	ENSRNOG00000056174	Pdzd4	0.84556	miR-190-y|miR-263-x|miR-532-y|miR-96-z|rno-miR-122-5p	0.000394194
novel_circ_000672	ENSRNOG00000028895	Rtp4	0.854219	rno-miR-130a-5p	0.0183486
novel_circ_000672	ENSRNOG00000031136	Ntng1	0.829461	miR-263-x|rno-miR-130a-5p	0.00611621
novel_circ_000672	ENSRNOG00000060410	Pcdh1	0.996092	miR-263-x	0.0183486
novel_circ_000677	ENSRNOG00000000879	Slc9a6	0.946603	miR-4334-y|rno-miR-653-3p	0.0160502
novel_circ_000677	ENSRNOG00000013581	Extl3	0.801808	novel-m0169-3p	0.0458716
novel_circ_000677	ENSRNOG00000014218	Tmem25	0.961707	miR-1248-z|miR-4334-y	0.0324371
novel_circ_000677	ENSRNOG00000014992	M6pr	0.801808	novel-m0169-3p	0.0458716
novel_circ_000677	ENSRNOG00000015071	Zim1	0.890313	miR-9182-z|rno-miR-653-3p	0.0098153
novel_circ_000677	ENSRNOG00000016584	Mamdc4	0.939489	miR-4334-y	0.0458716
novel_circ_000677	ENSRNOG00000017642	Acbd5	0.899413	miR-1248-z	0.0458716
novel_circ_000677	ENSRNOG00000017657	Phf23	0.902072	miR-4334-y|rno-miR-653-3p	0.00500157
novel_circ_000677	ENSRNOG00000026944	Gpr150	0.981739	miR-1248-z|miR-4334-y	0.00500157
novel_circ_000804	ENSRNOG00000000521	Cdkn1a	0.941501	miR-210-x	0.0458716
novel_circ_000804	ENSRNOG00000000529	Pim1	0.930329	miR-210-x	0.0183486
novel_circ_000804	ENSRNOG00000002005	Tmprss11f	0.804627	miR-210-x	0.0275229
novel_circ_000804	ENSRNOG00000002949	Pgs1	0.887894	miR-210-x	0.0275229
novel_circ_000804	ENSRNOG00000006320	Ptges	0.968223	miR-210-x	0.0366973
novel_circ_000804	ENSRNOG00000008377	Wdtc1	0.995388	miR-210-x	0.0183486
novel_circ_000804	ENSRNOG00000011157	Jak1	0.94696	miR-210-x	0.0275229
novel_circ_000804	ENSRNOG00000015797	Neurl2	0.941386	miR-210-x	0.00917431
novel_circ_000804	ENSRNOG00000019189	Acat2	0.920815	miR-210-x	0.00917431
novel_circ_000804	ENSRNOG00000020679	Icam1	0.930537	miR-210-x	0.0183486
novel_circ_000804	ENSRNOG00000025883	Ip6k3	0.925255	miR-210-x	0.0366973
novel_circ_000849	ENSRNOG00000001184	Pknox1	0.937867	miR-3059-x|novel-m0046-3p|novel-m0169-3p	0.00639572
novel_circ_000849	ENSRNOG00000003999	Adcy3	0.852066	miR-3059-x|miR-6331-z|novel-m0069-5p|novel-m0090-5p	0.0091537
novel_circ_000849	ENSRNOG00000005965	Irak4	0.830064	miR-205-z|miR-3059-x|novel-m0069-5p|novel-m0090-5p	0.0151998
novel_circ_000849	ENSRNOG00000007189	Ttc22	0.961227	miR-3059-x|novel-m0090-5p	0.0429135
novel_circ_000849	ENSRNOG00000010438	Cpt1b	0.967576	miR-197-y|novel-m0090-5p	0.0429135
novel_circ_000849	ENSRNOG00000010475	Casp3	0.893755	miR-205-z|miR-3059-x|novel-m0169-3p	0.00639572
novel_circ_000849	ENSRNOG00000012140	Cep89	0.866106	miR-3059-x|novel-m0046-3p	0.0429135
novel_circ_000849	ENSRNOG00000012364	Prickle2	0.821605	miR-1248-z|miR-194-y|miR-205-z|miR-3059-x|novel-m0046-3p	0.00295645
novel_circ_000849	ENSRNOG00000017606	P2rx1	0.998143	miR-1180-y|miR-194-y	0.0429135
novel_circ_000849	ENSRNOG00000018342	Ctif	0.975305	miR-1248-z|miR-194-y|novel-m0053-3p|novel-m0090-5p	0.00495963
novel_circ_000849	ENSRNOG00000021262	Slc23a2	0.897884	miR-1248-z|miR-197-y|novel-m0046-3p|novel-m0053-3p|novel-m0057-5p|novel-m0090-5p	0.000235699
novel_circ_000849	ENSRNOG00000026306	Clec5a	0.870906	miR-205-z|miR-6331-z|novel-m0057-5p	0.0438501
novel_circ_000849	ENSRNOG00000042785	Sesn2	0.866895	miR-194-y|miR-205-z|miR-3059-x|miR-6331-z|novel-m0053-3p|novel-m0169-3p	9.68954e-06
novel_circ_000849	ENSRNOG00000045653	LOC100912498	0.821605	novel-m0046-3p|rno-miR-1247-5p	0.0154604
novel_circ_000849	ENSRNOG00000046439	Vps37c	0.974919	novel-m0053-3p|novel-m0069-5p	0.0429135
novel_circ_000849	ENSRNOG00000054218	Il18rap	0.985909	miR-3059-x|novel-m0053-3p|novel-m0057-5p|novel-m0169-3p	0.0151998
novel_circ_000849	ENSRNOG00000055185	Dusp9	0.925886	miR-205-z|novel-m0053-3p	0.0154604
novel_circ_000849	ENSRNOG00000056257	Cacng7	0.822458	novel-m0053-3p|novel-m0090-5p	0.0429135
novel_circ_000939	ENSRNOG00000000091	Smad9	0.924077	rno-miR-96-3p	0.0366973
novel_circ_000939	ENSRNOG00000042690	Zmat4	0.857158	rno-miR-96-3p	0.0366973
novel_circ_000982	ENSRNOG00000002412	Mapk7	0.993554	rno-miR-193b-5p	0.0365274
novel_circ_000982	ENSRNOG00000019760	Oxnad1	0.866925	rno-miR-217-3p	0.0183486
novel_circ_000986	ENSRNOG00000000906	Medag	0.838855	miR-210-x|miR-672-x|novel-m0119-3p	4.7634e-05
novel_circ_000986	ENSRNOG00000001232	Slc19a1	0.86087	miR-210-x	0.0458716
novel_circ_000986	ENSRNOG00000004351	Slc25a29	0.975376	miR-210-x|novel-m0119-3p	0.0236191
novel_circ_000986	ENSRNOG00000008942	Pcare	0.872673	miR-672-x|novel-m0057-5p	0.00500157
novel_circ_000986	ENSRNOG00000012007	Slc38a7	0.822815	novel-m0057-5p|novel-m0119-3p	0.00500157
novel_circ_000986	ENSRNOG00000014066	Jade1	0.923582	novel-m0119-3p|rno-miR-19b-1-5p	0.0236191
novel_circ_000986	ENSRNOG00000014251	Capn5	0.903957	miR-210-x|miR-672-x|novel-m0119-3p	0.0015739
novel_circ_000986	ENSRNOG00000014653	Arl11	0.994279	miR-210-x	0.0458716
novel_circ_000986	ENSRNOG00000024825	Fam163a	0.803087	miR-210-x|miR-672-x|novel-m0057-5p	0.000912545
novel_circ_000986	ENSRNOG00000047113	Spsb2	0.936083	novel-m0119-3p	0.0458716
novel_circ_000986	ENSRNOG00000051169	Clnk	0.927245	miR-210-x	0.0458716
novel_circ_000991	ENSRNOG00000004372	Cbln4	0.808012	miR-34-z	0.0183486
novel_circ_000991	ENSRNOG00000005183	Rtf1	0.904373	miR-34-z	0.0458716
novel_circ_000991	ENSRNOG00000008423	Gpr22	0.984106	miR-34-z	0.0275229
novel_circ_000991	ENSRNOG00000010396	Eya3	0.897334	miR-34-z	0.0366973
novel_circ_000991	ENSRNOG00000023458	Dcaf12l1	0.835132	miR-34-z	0.0275229
novel_circ_000991	ENSRNOG00000025711	Spout1	0.994157	miR-34-z	0.00917431
novel_circ_000991	ENSRNOG00000049676	St6galnac5	0.986704	miR-34-z	0.0275229
novel_circ_000991	ENSRNOG00000060237	Inhbb	0.988161	miR-34-z	0.0366973
novel_circ_001159	ENSRNOG00000010218	Eif5	0.995436	miR-502-z|rno-miR-181b-1-3p	0.00500157
novel_circ_001159	ENSRNOG00000016199	Hoxc9	0.962123	miR-212-x	0.0275229
novel_circ_001159	ENSRNOG00000024954	Mgat5b	0.995436	miR-212-x	0.0275229
novel_circ_001227	ENSRNOG00000000521	Cdkn1a	0.941501	miR-200-y|miR-210-x|novel-m0066-5p|novel-m0119-3p|rno-miR-200b-3p	0.000841235
novel_circ_001227	ENSRNOG00000001414	Serpine1	0.938568	miR-1193-y|miR-205-z|miR-212-x|miR-6331-z	0.0150371
novel_circ_001227	ENSRNOG00000001419	Cldn15	0.985996	miR-134-y|miR-194-y|miR-377-y|miR-672-x|novel-m0057-5p	0.0041172
novel_circ_001227	ENSRNOG00000001585	Nrip1	0.963644	miR-194-y|miR-200-y|novel-m0057-5p|rno-miR-200a-3p|rno-miR-200b-3p|rno-miR-34c-3p	0.00106387
novel_circ_001227	ENSRNOG00000002158	Ibsp	0.948935	miR-235-y|miR-502-z|novel-m0057-5p	0.0156049
novel_circ_001227	ENSRNOG00000002159	Gpat3	0.972688	miR-10018-x|miR-203-y|miR-672-x|rno-miR-200a-3p	0.0150371
novel_circ_001227	ENSRNOG00000002919	Gfap	0.937419	miR-194-y|miR-212-x|miR-377-y	0.0156049
novel_circ_001227	ENSRNOG00000002949	Pgs1	0.887894	miR-194-y|miR-210-x|miR-672-x	0.0156049
novel_circ_001227	ENSRNOG00000003745	Atf3	0.920707	miR-1193-y|miR-194-y|miR-212-x|rno-miR-200a-3p	0.0150371
novel_circ_001227	ENSRNOG00000004180	Tafa2	0.930964	miR-200-y|miR-203-y|novel-m0057-5p|rno-miR-200b-3p	0.0036804
novel_circ_001227	ENSRNOG00000004201	Rims2	0.821761	miR-194-y|miR-212-x|novel-m0057-5p|rno-miR-200b-3p	0.0036804
novel_circ_001227	ENSRNOG00000007483	Ccnf	0.836286	miR-10018-x|miR-672-x|novel-m0108-5p|rno-miR-200a-3p	0.0150371
novel_circ_001227	ENSRNOG00000009832	Slc39a14	0.914878	miR-194-y|miR-200-y|miR-203-y|miR-210-x|novel-m0057-5p|novel-m0119-3p|rno-miR-200b-3p|rno-miR-34c-3p	0.000249632
novel_circ_001227	ENSRNOG00000011157	Jak1	0.94696	miR-194-y|miR-210-x|miR-6331-z	0.0156049
novel_circ_001227	ENSRNOG00000011852	Myo6	0.860313	miR-210-x|miR-6331-z|novel-m0066-5p|rno-miR-19b-1-5p	0.0368768
novel_circ_001227	ENSRNOG00000012629	Rab23	0.983203	miR-1193-y|miR-134-y|miR-194-y|miR-205-z|miR-235-y|miR-708-y|novel-m0057-5p	0.000260629
novel_circ_001227	ENSRNOG00000012716	Chd2	0.928208	miR-10018-x|miR-194-y|miR-200-y|miR-203-y|miR-212-x|miR-6331-z|novel-m0119-3p|rno-miR-19b-1-5p|rno-miR-200a-3p|rno-miR-200b-3p|rno-miR-3594-3p	5.64789e-07
novel_circ_001227	ENSRNOG00000013373	Smim38	0.959702	miR-134-y|miR-205-z|miR-210-x|miR-212-x|miR-708-y|novel-m0119-3p	0.0034736
novel_circ_001227	ENSRNOG00000013987	Sbno2	0.889329	miR-134-y|miR-194-y|miR-210-x|miR-212-x|miR-502-z|miR-6331-z|novel-m0066-5p|rno-miR-19b-1-5p	8.18119e-06
novel_circ_001227	ENSRNOG00000014530	Nav2	0.817535	miR-203-y|novel-m0057-5p|novel-m0119-3p	0.0156049
novel_circ_001227	ENSRNOG00000014761	Rasd2	0.832913	miR-134-y|miR-194-y|miR-203-y|novel-m0057-5p|novel-m0108-5p|rno-miR-200a-3p	0.000186042
novel_circ_001227	ENSRNOG00000014900	Crem	0.931075	miR-10018-x|miR-200-y|miR-708-y|novel-m0119-3p|rno-miR-200a-3p|rno-miR-200b-3p	0.00106387
novel_circ_001227	ENSRNOG00000015279	Vtcn1	0.963791	miR-10018-x|miR-1193-y|miR-194-y|novel-m0055-3p|novel-m0108-5p	0.0117505
novel_circ_001227	ENSRNOG00000015415	Rhoq	0.915332	miR-203-y|miR-210-x|miR-212-x|miR-377-y|miR-502-z|miR-5119-z|miR-708-y|novel-m0057-5p	0.000249632
novel_circ_001227	ENSRNOG00000015416	Nabp1	0.914806	miR-10018-x|miR-1193-y|miR-235-y|miR-502-z|miR-5119-z|novel-m0066-5p	0.000186042
novel_circ_001227	ENSRNOG00000016167	Spata2L	0.93476	miR-134-y|novel-m0066-5p|novel-m0108-5p|novel-m0119-3p	0.0150371
novel_circ_001227	ENSRNOG00000017406	Atrnl1	0.901115	miR-10018-x|miR-500-y|miR-502-z|novel-m0055-3p|novel-m0057-5p	0.0041172
novel_circ_001227	ENSRNOG00000017679	Cckbr	0.90131	novel-m0108-5p|novel-m0119-3p|rno-miR-34c-3p	0.0156049
novel_circ_001227	ENSRNOG00000018095	Nkiras2	0.944531	miR-672-x|novel-m0055-3p|novel-m0057-5p	0.0156049
novel_circ_001227	ENSRNOG00000018716	Dennd2c	0.858034	miR-212-x|novel-m0055-3p|rno-miR-200b-3p|rno-miR-34c-3p	0.0150371
novel_circ_001227	ENSRNOG00000018808	Vip	0.86173	miR-200-y|rno-miR-19b-1-5p|rno-miR-200b-3p	0.0156049
novel_circ_001227	ENSRNOG00000019447	Ecel1	0.966364	miR-134-y|miR-194-y|miR-203-y|miR-205-z|miR-210-x|miR-212-x|novel-m0066-5p|novel-m0108-5p|novel-m0119-3p|rno-miR-200a-3p	5.09692e-05
novel_circ_001227	ENSRNOG00000025883	Ip6k3	0.925255	miR-10018-x|miR-134-y|miR-210-x|novel-m0108-5p	0.0036804
novel_circ_001227	ENSRNOG00000026293	Jun	0.88835	miR-194-y|miR-200-y|miR-212-x|miR-672-x|rno-miR-200a-3p|rno-miR-200b-3p	0.000186042
novel_circ_001227	ENSRNOG00000026306	Clec5a	0.934956	miR-205-z|miR-6331-z|miR-672-x|novel-m0057-5p|novel-m0108-5p	0.0117505
novel_circ_001227	ENSRNOG00000029543	Cish	0.837485	miR-10018-x|miR-194-y|miR-212-x|miR-502-z|miR-5119-z|novel-m0055-3p|rno-miR-200a-3p|rno-miR-200b-3p	6.06704e-05
novel_circ_001227	ENSRNOG00000033433	Csrnp1	0.928676	novel-m0108-5p|novel-m0119-3p|rno-miR-3594-3p	0.0156049
novel_circ_001227	ENSRNOG00000033984	Ifnlr1	0.880717	miR-1193-y|miR-194-y|miR-210-x|miR-212-x|miR-377-y|novel-m0057-5p	0.0034736
novel_circ_001227	ENSRNOG00000048606	LOC103689964	0.91966	miR-200-y|miR-6331-z|miR-708-y|novel-m0066-5p|novel-m0108-5p|rno-miR-200a-3p|rno-miR-200b-3p	0.00261914
novel_circ_001278	ENSRNOG00000005388	Rassf3	0.86681	rno-miR-3065-5p	0.0275229
novel_circ_001278	ENSRNOG00000008140	Rpl15	0.911827	rno-miR-3065-5p	0.0275229
novel_circ_001289	ENSRNOG00000005388	Rassf3	0.881503	rno-miR-18a-3p	0.0275229
novel_circ_001289	ENSRNOG00000007707	Zfp467	0.921156	rno-miR-18a-3p	0.0458716
novel_circ_001289	ENSRNOG00000007879	Stk26	0.908087	rno-miR-18a-3p	0.0183486
novel_circ_001289	ENSRNOG00000008140	Rpl15	0.867819	rno-miR-18a-3p	0.0275229
novel_circ_001289	ENSRNOG00000010396	Eya3	0.987465	rno-miR-18a-3p	0.0366973
novel_circ_001289	ENSRNOG00000016196	Dlgap1	0.892022	rno-miR-18a-3p	0.0366973
novel_circ_001289	ENSRNOG00000019857	Gng7	0.987339	rno-miR-18a-3p	0.00917431
novel_circ_001289	ENSRNOG00000023458	Dcaf12l1	0.815946	rno-miR-18a-3p	0.0275229
novel_circ_001289	ENSRNOG00000057815	Ccdc191	0.885161	rno-miR-18a-3p	0.00917431
novel_circ_001289	ENSRNOG00000059362	Has3	0.971752	rno-miR-18a-3p	0.0366973
novel_circ_001289	ENSRNOG00000060123	Kifc2	0.89662	rno-miR-18a-3p	0.0275229
novel_circ_001319	ENSRNOG00000003349	LOC103693323	0.870177	novel-m0053-3p	0.0365274
novel_circ_001319	ENSRNOG00000005616	Ncoa3	0.993621	novel-m0053-3p	0.0183486
novel_circ_001319	ENSRNOG00000009153	Cidec	0.99986	novel-m0053-3p	0.0365274
novel_circ_001319	ENSRNOG00000018342	Ctif	0.930633	miR-1248-z|novel-m0053-3p	0.00356779
novel_circ_001319	ENSRNOG00000021262	Slc23a2	0.980473	miR-1248-z|novel-m0053-3p	0.00764526
novel_circ_001319	ENSRNOG00000049976	Gzmbl2	0.977125	miR-1248-z	0.0365274
novel_circ_001319	ENSRNOG00000055185	Dusp9	0.995778	novel-m0053-3p	0.0365274
novel_circ_001413	ENSRNOG00000006200	St18	0.963241	miR-305-x	0.00917431
novel_circ_001413	ENSRNOG00000023683	Nog	0.980989	miR-305-x	0.0183486
novel_circ_001413	ENSRNOG00000049370	Lsm6	0.899957	miR-305-x	0.0183486
novel_circ_001418	ENSRNOG00000001623	Zbtb21	0.850958	miR-31-x|miR-543-y|miR-8-y|novel-m0032-5p|novel-m0058-3p|rno-miR-217-3p	0.000515395
novel_circ_001418	ENSRNOG00000002285	Fam122b	0.994954	miR-10559-z|miR-10767-z|miR-305-x|miR-9182-z|rno-miR-421-5p	0.00229134
novel_circ_001418	ENSRNOG00000002347	Rgl1	0.858449	bantam-y|miR-106-x|miR-8-y|rno-miR-96-3p	0.00227385
novel_circ_001418	ENSRNOG00000002369	Rgs8	0.963199	bantam-y|miR-106-x|miR-276-y|miR-4334-y|miR-452-x|miR-874-x|miR-9182-z|rno-miR-217-3p	2.84693e-06
novel_circ_001418	ENSRNOG00000004101	2022-03-01	0.913812	miR-4334-y|miR-543-y|miR-874-x	0.0109558
novel_circ_001418	ENSRNOG00000004735	Gzf1	0.996726	bantam-y|miR-452-x|miR-874-x	0.0109558
novel_circ_001418	ENSRNOG00000005183	Rtf1	0.804874	bantam-y|miR-34-z|miR-8-y|miR-9182-z	0.00955017
novel_circ_001418	ENSRNOG00000006557	Cyfip2	0.817363	miR-106-x|miR-275-y|miR-543-y|rno-miR-18a-3p	0.00227385
novel_circ_001418	ENSRNOG00000007472	Setd5	0.990665	miR-874-x|miR-9182-z|novel-m0058-3p	0.0370017
novel_circ_001418	ENSRNOG00000007625	B3galt1	0.925755	miR-34-z|miR-8-y|novel-m0032-5p	0.0109558
novel_circ_001418	ENSRNOG00000007707	Zfp467	0.932416	miR-275-y|miR-34-z|miR-9182-z|rno-miR-18a-3p|rno-miR-217-3p	0.00045477
novel_circ_001418	ENSRNOG00000008423	Gpr22	0.958006	miR-34-z|miR-452-x|novel-m0032-5p	0.0109558
novel_circ_001418	ENSRNOG00000010396	Eya3	0.968129	miR-31-x|miR-34-z|novel-m0058-3p|rno-miR-18a-3p	0.00227385
novel_circ_001418	ENSRNOG00000010535	Cdh18	0.910811	miR-4334-y|miR-452-x|miR-9182-z|rno-miR-217-3p	0.00227385
novel_circ_001418	ENSRNOG00000014083	Iqsec3	0.912894	miR-106-x|miR-184-y|rno-miR-184|rno-miR-421-5p	0.00227385
novel_circ_001418	ENSRNOG00000016196	Dlgap1	0.900888	miR-8-y|miR-874-x|novel-m0058-3p|rno-miR-18a-3p	0.00227385
novel_circ_001418	ENSRNOG00000021183	Rcor2l1	0.831141	miR-31-x|miR-4334-y|miR-543-y	0.0109558
novel_circ_001418	ENSRNOG00000024212	Tent4b	0.875854	bantam-y|miR-452-x|miR-8-y|miR-9182-z	0.00955017
novel_circ_001418	ENSRNOG00000042690	Zmat4	0.956777	novel-m0032-5p|rno-miR-217-3p|rno-miR-96-3p	0.0370017
novel_circ_001418	ENSRNOG00000049410	Chrm3	0.849629	miR-543-y|miR-7134-y|miR-9182-z|rno-miR-217-3p	0.00227385
novel_circ_001418	ENSRNOG00000060123	Kifc2	0.808905	miR-543-y|miR-874-x|rno-miR-18a-3p	0.0109558
novel_circ_001418	ENSRNOG00000060237	Inhbb	0.955369	miR-34-z|miR-4334-y|novel-m0058-3p	0.0370017
novel_circ_001423	ENSRNOG00000026236	Morc3	0.975528	miR-200-y|rno-miR-200c-3p	0.0315433
novel_circ_001423	ENSRNOG00000037851	Spidr	0.973586	miR-200-y|rno-miR-200c-3p	0.000509684
novel_circ_001423	ENSRNOG00000046493	Pnpo	0.895833	rno-miR-200c-3p	0.0275229
novel_circ_001428	ENSRNOG00000000708	Sgsm1	1	rno-miR-141-3p	0.0183486
novel_circ_001428	ENSRNOG00000007249	Cdkn1b	1	rno-miR-141-3p	0.0275229
novel_circ_001428	ENSRNOG00000009453	Mob3b	0.906127	rno-miR-141-3p	0.0366973
novel_circ_001428	ENSRNOG00000014448	Arntl	0.870388	rno-miR-141-3p	0.0275229
novel_circ_001428	ENSRNOG00000014556	Cdh20	1	rno-miR-141-3p	0.0366973
novel_circ_001428	ENSRNOG00000017434	Mgat3	1	rno-miR-141-3p	0.0183486
novel_circ_001439	ENSRNOG00000006076	Steap2	0.958959	miR-6941-y	0.00917431
novel_circ_001512	ENSRNOG00000007472	Setd5	0.852517	novel-m0058-3p	0.0366973
novel_circ_001512	ENSRNOG00000007896	Klhl38	0.84063	novel-m0058-3p	0.0183486
novel_circ_001512	ENSRNOG00000010396	Eya3	0.960643	novel-m0058-3p	0.0366973
novel_circ_001512	ENSRNOG00000013229	Mthfs	0.887988	novel-m0058-3p	0.0458716
novel_circ_001512	ENSRNOG00000016196	Dlgap1	0.826094	novel-m0058-3p	0.0366973
novel_circ_001512	ENSRNOG00000019394	Mpv17l2	0.871123	novel-m0058-3p	0.0366973
novel_circ_001512	ENSRNOG00000060237	Inhbb	0.980185	novel-m0058-3p	0.0366973
novel_circ_001577	ENSRNOG00000001455	Kif13a	0.990951	rno-miR-18a-3p	0.0275229
novel_circ_001577	ENSRNOG00000007249	Cdkn1b	0.990951	rno-miR-18a-3p	0.0275229
novel_circ_001577	ENSRNOG00000010592	Slc25a27	0.990951	rno-miR-18a-3p	0.0183486
novel_circ_001577	ENSRNOG00000014556	Cdh20	0.990951	rno-miR-18a-3p	0.0366973
novel_circ_001577	ENSRNOG00000020390	Tmem161a	0.990951	rno-miR-18a-3p	0.0366973
novel_circ_001577	ENSRNOG00000026493	Cdnf	0.990951	rno-miR-18a-3p	0.0458716
novel_circ_001577	ENSRNOG00000049192	Hmgn5	0.990951	rno-miR-18a-3p	0.00917431
novel_circ_001637	ENSRNOG00000000906	Medag	0.966905	miR-210-x|miR-672-x	0.00302
novel_circ_001637	ENSRNOG00000001232	Slc19a1	0.94638	miR-210-x	0.0366973
novel_circ_001637	ENSRNOG00000002949	Pgs1	0.854312	miR-210-x|miR-672-x	0.00302
novel_circ_001637	ENSRNOG00000008377	Wdtc1	0.84714	miR-210-x|miR-6331-z	0.00101937
novel_circ_001637	ENSRNOG00000008736	Slamf8	0.936294	miR-6331-z	0.0366973
novel_circ_001637	ENSRNOG00000011078	LOC100912604	0.901341	miR-6331-z	0.0366973
novel_circ_001637	ENSRNOG00000011157	Jak1	0.958354	miR-210-x|miR-6331-z	0.00302
novel_circ_001637	ENSRNOG00000013987	Sbno2	0.972644	miR-210-x|miR-6331-z|rno-miR-19b-1-5p	0.00102925
novel_circ_001637	ENSRNOG00000014653	Arl11	0.909622	miR-210-x	0.0366973
novel_circ_001637	ENSRNOG00000015797	Neurl2	0.805238	miR-210-x	0.0366973
novel_circ_001637	ENSRNOG00000019189	Acat2	0.813025	miR-210-x	0.0366973
novel_circ_001637	ENSRNOG00000027733	Lair1	0.969041	miR-6331-z	0.0366973
novel_circ_001637	ENSRNOG00000030981	Scnn1b	0.944049	miR-672-x|rno-miR-19b-1-5p	0.00596432
novel_circ_001637	ENSRNOG00000050703	Fam115c	0.95485	miR-210-x	0.0366973
novel_circ_001637	ENSRNOG00000051169	Clnk	0.970974	miR-210-x	0.0366973
novel_circ_001677	ENSRNOG00000000879	Slc9a6	0.816026	miR-21-y|miR-4334-y|rno-miR-653-3p	0.00699357
novel_circ_001677	ENSRNOG00000008027	Cavin4	0.848496	miR-874-x|rno-miR-331-5p|rno-miR-653-3p	0.0328232
novel_circ_001677	ENSRNOG00000011296	Cenpn	0.905421	miR-197-y|miR-21-y	0.0264607
novel_circ_001677	ENSRNOG00000011981	Slc39a13	0.951811	miR-197-y|rno-miR-331-5p	0.00934421
novel_circ_001677	ENSRNOG00000014218	Tmem25	0.804817	miR-21-y|miR-4334-y|miR-874-x	0.0217627
novel_circ_001677	ENSRNOG00000016620	Csnk1g1	0.948948	rno-miR-331-5p|rno-miR-653-3p	0.0264607
novel_circ_001677	ENSRNOG00000017657	Phf23	0.801933	miR-4334-y|rno-miR-653-3p	0.0264607
novel_circ_001677	ENSRNOG00000020390	Tmem161a	0.938332	novel-m0069-5p|rno-miR-331-5p	0.0499555
novel_circ_001677	ENSRNOG00000026236	Morc3	0.956935	miR-21-y|miR-9182-z|novel-m0069-5p|rno-miR-653-3p	0.0187744
novel_circ_001677	ENSRNOG00000039576	Suv39h1l1	0.994533	miR-21-y|miR-874-x|novel-m0069-5p|rno-miR-345-3p	5.93178e-05
novel_circ_001733	ENSRNOG00000000130	Dnajb5	0.973125	miR-210-x|novel-m0108-5p	0.000509684
novel_circ_001733	ENSRNOG00000001232	Slc19a1	0.917003	miR-210-x	0.0183486
novel_circ_001733	ENSRNOG00000002125	Ccni	0.811138	miR-210-x	0.0365274
novel_circ_001733	ENSRNOG00000005154	Alkal2	0.92424	miR-210-x	0.0365274
novel_circ_001733	ENSRNOG00000014653	Arl11	0.970383	miR-210-x	0.0183486
novel_circ_001733	ENSRNOG00000025883	Ip6k3	0.884853	miR-210-x|novel-m0108-5p	0.00101937
novel_circ_001733	ENSRNOG00000047466	Bdnf	0.851501	miR-210-x|novel-m0108-5p	0.000509684
novel_circ_001733	ENSRNOG00000050703	Fam115c	0.893006	miR-210-x	0.0183486
novel_circ_001733	ENSRNOG00000051169	Clnk	0.971236	miR-210-x	0.0183486
novel_circ_001733	ENSRNOG00000055156	LOC103694380	0.890931	novel-m0108-5p	0.0365274
novel_circ_001770	ENSRNOG00000003614	Mgat5	0.948394	miR-1335-z	0.0275229
novel_circ_001770	ENSRNOG00000004091	Cwc25	0.833307	miR-212-x	0.0275229
novel_circ_001770	ENSRNOG00000004698	Cd244	0.978344	miR-1335-z|miR-212-x	0.00151953
novel_circ_001770	ENSRNOG00000014251	Capn5	0.96911	miR-1224-x|miR-1335-z	0.0103699
novel_circ_001770	ENSRNOG00000016199	Hoxc9	0.988907	miR-212-x	0.0275229
novel_circ_001770	ENSRNOG00000022599	AABR07035479.1	0.967184	miR-1224-x	0.0275229
novel_circ_001770	ENSRNOG00000024445	Slx4	0.926538	miR-1335-z	0.0275229
novel_circ_001770	ENSRNOG00000024533	Eogt	0.993581	miR-1335-z|miR-212-x	0.00500157
novel_circ_001770	ENSRNOG00000024954	Mgat5b	0.967184	miR-212-x	0.0275229
novel_circ_001788	ENSRNOG00000003349	LOC103693323	0.825092	novel-m0053-3p	0.0365274
novel_circ_001812	ENSRNOG00000000521	Cdkn1a	0.858712	novel-m0066-5p	0.0458716
novel_circ_001812	ENSRNOG00000002154	Mepe	0.984193	novel-m0066-5p	0.00917431
novel_circ_001812	ENSRNOG00000010994	Has1	0.815809	novel-m0066-5p	0.00917431
novel_circ_001812	ENSRNOG00000016167	Spata2L	0.902126	novel-m0066-5p	0.0458716
novel_circ_001812	ENSRNOG00000031090	RT1-CE7	0.901934	novel-m0066-5p	0.0366973
novel_circ_001812	ENSRNOG00000048982	LOC100912282	0.955702	novel-m0066-5p	0.00917431
novel_circ_001817	ENSRNOG00000009771	Cdh10	0.816172	miR-31-x	0.0183486
novel_circ_001817	ENSRNOG00000010165	Tnfaip2	0.961687	miR-31-x	0.0183486
novel_circ_001817	ENSRNOG00000011167	Wdhd1	0.998862	miR-31-x	0.00917431
novel_circ_001817	ENSRNOG00000020339	Neurl1	0.838165	miR-31-x	0.0183486
novel_circ_001817	ENSRNOG00000033734	Tnnt2	0.843604	miR-31-x	0.00917431
novel_circ_001817	ENSRNOG00000045764	Cxxc4	0.998862	miR-31-x	0.0366973
novel_circ_001817	ENSRNOG00000046379	Srm	0.996238	miR-31-x	0.00917431
novel_circ_001866	ENSRNOG00000002462	B9d1	0.939811	miR-3059-x	0.0458716
novel_circ_001866	ENSRNOG00000005616	Ncoa3	0.989758	novel-m0053-3p	0.0458716
novel_circ_001866	ENSRNOG00000010475	Casp3	0.996149	miR-205-z|miR-3059-x	0.0098153
novel_circ_001866	ENSRNOG00000012049	Sox7	0.995631	miR-1248-z|miR-205-z	0.0098153
novel_circ_001866	ENSRNOG00000012364	Prickle2	0.975717	miR-1248-z|miR-205-z|miR-3059-x	0.00516281
novel_circ_001866	ENSRNOG00000014791	Peg3	0.975717	miR-1248-z|miR-205-z	0.0160502
novel_circ_001866	ENSRNOG00000015788	Adora3	0.852575	miR-205-z|miR-500-y	0.00169895
novel_circ_001866	ENSRNOG00000018342	Ctif	0.909997	miR-1248-z|novel-m0053-3p	0.0324371
novel_circ_001866	ENSRNOG00000019179	Ggta1	0.993329	miR-1248-z|miR-205-z|miR-500-y	0.00046291
novel_circ_001866	ENSRNOG00000024250	Wwc3	0.988628	miR-205-z|miR-500-y|novel-m0053-3p	0.00248164
novel_circ_001866	ENSRNOG00000031536	Syndig1	0.994936	miR-205-z|miR-3059-x	0.0160502
novel_circ_001866	ENSRNOG00000042785	Sesn2	0.980644	miR-205-z|miR-3059-x|novel-m0053-3p	0.0015739
novel_circ_001866	ENSRNOG00000055185	Dusp9	0.992075	miR-205-z|novel-m0053-3p	0.00169895
novel_circ_001866	ENSRNOG00000056257	Cacng7	0.891	miR-500-y|novel-m0053-3p	0.00500157
novel_circ_001875	ENSRNOG00000003832	Vash2	0.998604	miR-1335-z	0.0458716
novel_circ_001875	ENSRNOG00000004805	Stac2	0.969845	miR-1335-z	0.0366973
novel_circ_001875	ENSRNOG00000007281	Flnc	0.980553	miR-1335-z	0.0275229
novel_circ_001875	ENSRNOG00000011144	Rho	0.860303	miR-1335-z	0.0183486
novel_circ_001875	ENSRNOG00000011774	Fblim1	0.980666	miR-1335-z	0.0458716
novel_circ_001875	ENSRNOG00000012965	Themis2	0.896018	miR-1335-z	0.0275229
novel_circ_001875	ENSRNOG00000021137	Kctd15	0.986167	miR-1335-z	0.0366973
novel_circ_001875	ENSRNOG00000022838	Cnksr1	0.978589	miR-1335-z	0.0183486
novel_circ_001875	ENSRNOG00000025587	Plagl1	0.872619	miR-1335-z	0.0183486
novel_circ_001875	ENSRNOG00000033059	Galnt6	0.928286	miR-1335-z	0.0275229
novel_circ_001875	ENSRNOG00000056716	Zbtb20	0.838296	miR-1335-z	0.0275229
novel_circ_001878	ENSRNOG00000002802	Cxcl1	0.954475	miR-6331-z	0.0275229
novel_circ_001878	ENSRNOG00000008736	Slamf8	0.928538	miR-6331-z	0.0275229
novel_circ_001878	ENSRNOG00000011078	LOC100912604	0.926612	miR-6331-z	0.0275229
novel_circ_001878	ENSRNOG00000028904	Vps9d1	0.901884	miR-6331-z	0.0275229
novel_circ_001882	ENSRNOG00000019492	Pomgnt2	0.864336	miR-197-y	0.0183486
novel_circ_001882	ENSRNOG00000030222	Tcaf2	0.865608	miR-129-x	0.0183486
novel_circ_002033	ENSRNOG00000000799	Abcf1	0.987263	miR-6331-z	0.0183486
novel_circ_002033	ENSRNOG00000008377	Wdtc1	0.891212	miR-6331-z	0.0365274
novel_circ_002033	ENSRNOG00000010283	Cd28	0.885981	miR-6331-z	0.0365274
novel_circ_002033	ENSRNOG00000013496	Crisp3	0.975996	miR-6331-z	0.0183486
novel_circ_002033	ENSRNOG00000028904	Vps9d1	0.954243	miR-6331-z	0.0183486
novel_circ_002033	ENSRNOG00000030222	Tcaf2	0.961288	miR-129-x	0.0183486
novel_circ_002038	ENSRNOG00000032042	RGD1560108	0.874396	miR-96-z	0.0458716
novel_circ_002038	ENSRNOG00000049324	Tspan4	1	miR-96-z	0.0183486
novel_circ_002043	ENSRNOG00000000062	Pcgf3	0.994866	rno-miR-331-5p	0.0183486
novel_circ_002043	ENSRNOG00000011981	Slc39a13	0.855927	rno-miR-331-5p	0.0183486
novel_circ_002043	ENSRNOG00000014610	Anpep	0.947462	rno-miR-331-5p	0.00917431
novel_circ_002043	ENSRNOG00000016620	Csnk1g1	0.99927	rno-miR-331-5p	0.0275229
novel_circ_002043	ENSRNOG00000017491	Carf	0.813802	rno-miR-331-5p	0.0183486
novel_circ_002043	ENSRNOG00000017693	Slc2a5	0.807146	rno-miR-331-5p	0.0183486
novel_circ_002043	ENSRNOG00000020390	Tmem161a	0.947462	rno-miR-331-5p	0.0366973
novel_circ_002047	ENSRNOG00000001288	Gpr146	0.917341	miR-1248-z	0.0275229
novel_circ_002047	ENSRNOG00000007896	Klhl38	0.941567	miR-1248-z	0.0183486
novel_circ_002058	ENSRNOG00000001184	Pknox1	0.993346	miR-3059-x|novel-m0169-3p	0.0335642
novel_circ_002058	ENSRNOG00000003999	Adcy3	0.922761	miR-3059-x|miR-6331-z|novel-m0090-5p	0.0180017
novel_circ_002058	ENSRNOG00000005965	Irak4	0.964351	miR-3059-x|novel-m0044-5p|novel-m0045-5p|novel-m0090-5p	0.00234414
novel_circ_002058	ENSRNOG00000007189	Ttc22	0.985689	miR-3059-x|novel-m0090-5p	0.0175484
novel_circ_002058	ENSRNOG00000010475	Casp3	0.911739	miR-3059-x|novel-m0169-3p	0.0335642
novel_circ_002058	ENSRNOG00000012049	Sox7	0.88048	miR-1248-z|rno-miR-345-3p	0.0335642
novel_circ_002058	ENSRNOG00000017431	RGD1304884	0.924037	miR-6331-z|novel-m0044-5p|novel-m0045-5p|rno-miR-345-3p	0.00815892
novel_circ_002058	ENSRNOG00000018342	Ctif	0.899692	miR-1248-z|novel-m0090-5p|rno-miR-345-3p	0.0117593
novel_circ_002058	ENSRNOG00000021262	Slc23a2	0.868263	miR-1248-z|novel-m0057-5p|novel-m0090-5p	0.0352922
novel_circ_002058	ENSRNOG00000031536	Syndig1	0.898879	miR-3059-x|novel-m0044-5p|novel-m0045-5p	0.003668
novel_circ_002058	ENSRNOG00000042785	Sesn2	0.857681	miR-3059-x|miR-6331-z|novel-m0169-3p	0.0117593
novel_circ_002058	ENSRNOG00000050869	Cebpd	0.897189	miR-3059-x|novel-m0044-5p|novel-m0045-5p	0.003668
novel_circ_002058	ENSRNOG00000054218	Il18rap	0.881455	miR-3059-x|novel-m0057-5p|novel-m0169-3p	0.0258305
novel_circ_002099	ENSRNOG00000061424	Map3k3	0.900507	miR-205-z|rno-miR-653-3p	0.0103699
novel_circ_002183	ENSRNOG00000010227	Gpatch2l	0.823459	rno-miR-181b-1-3p	0.0366973
novel_circ_002183	ENSRNOG00000012886	Maff	0.943977	rno-miR-181b-1-3p	0.0275229
novel_circ_002183	ENSRNOG00000013090	Gadd45g	0.995733	rno-miR-181b-1-3p	0.0183486
novel_circ_002183	ENSRNOG00000013820	Tnfrsf14	0.967744	rno-miR-181b-1-3p	0.0183486
novel_circ_002183	ENSRNOG00000015382	Arid5a	0.991053	rno-miR-181b-1-3p	0.0366973
novel_circ_002183	ENSRNOG00000018716	Dennd2c	0.955663	rno-miR-181b-1-3p	0.0458716
novel_circ_002183	ENSRNOG00000028441	LOC103690173	0.962535	rno-miR-181b-1-3p	0.0366973
novel_circ_002183	ENSRNOG00000033575	Emid1	0.964867	rno-miR-181b-1-3p	0.00917431
novel_circ_002210	ENSRNOG00000000986	Camsap3	0.977265	rno-miR-130a-5p	0.0183486
novel_circ_002210	ENSRNOG00000013280	Olfm4	0.826435	miR-275-y	0.0365274
novel_circ_002210	ENSRNOG00000016826	Pla2g2d	0.97648	rno-miR-130a-5p	0.0365274
novel_circ_002210	ENSRNOG00000018051	Farp2	0.855745	miR-275-y	0.0365274
novel_circ_002210	ENSRNOG00000028895	Rtp4	0.827327	rno-miR-130a-5p	0.0183486
novel_circ_002210	ENSRNOG00000048357	LOC103690164	0.983065	miR-275-y|rno-miR-130a-5p	0.00475705
novel_circ_002245	ENSRNOG00000000879	Slc9a6	0.958147	miR-21-y|miR-4334-y|novel-m0044-5p|novel-m0045-5p|rno-miR-653-3p	0.000841235
novel_circ_002245	ENSRNOG00000003218	Zfp286a	0.968943	miR-205-z|miR-6331-z|novel-m0044-5p|novel-m0045-5p	0.0150371
novel_circ_002245	ENSRNOG00000006591	Fam163b	0.992544	miR-205-z|miR-874-x|novel-m0046-3p|rno-miR-653-3p	0.0150371
novel_circ_002245	ENSRNOG00000007325	Usp28	0.880001	miR-21-y|miR-500-y|novel-m0053-3p|novel-m0169-3p	0.0150371
novel_circ_002245	ENSRNOG00000009815	Pnma2	0.865257	miR-1248-z|novel-m0044-5p|novel-m0045-5p|novel-m0069-5p|novel-m0090-5p	0.0117505
novel_circ_002245	ENSRNOG00000009954	Cacul1	0.948379	miR-21-y|miR-3059-x|miR-6331-z|miR-874-x|novel-m0066-5p	0.0041172
novel_circ_002245	ENSRNOG00000011296	Cenpn	0.840086	miR-197-y|miR-21-y|novel-m0066-5p	0.0156049
novel_circ_002245	ENSRNOG00000011352	Furin	0.985265	miR-6331-z|miR-874-x|novel-m0053-3p|novel-m0169-3p|rno-miR-129-1-3p	0.0041172
novel_circ_002245	ENSRNOG00000012140	Cep89	0.813787	miR-3059-x|novel-m0046-3p|novel-m0066-5p	0.0156049
novel_circ_002245	ENSRNOG00000014218	Tmem25	0.886851	miR-101-z|miR-1248-z|miR-206-y|miR-21-y|miR-4334-y|miR-874-x|novel-m0066-5p	3.97372e-05
novel_circ_002245	ENSRNOG00000014305	Fbxo42	0.826421	novel-m0053-3p|novel-m0090-5p|novel-m0169-3p|rno-miR-129-1-3p|rno-miR-653-3p	0.000841235
novel_circ_002245	ENSRNOG00000015956	Usp29	0.851445	miR-4334-y|novel-m0044-5p|novel-m0045-5p|novel-m0169-3p|rno-miR-129-1-3p	0.0468522
novel_circ_002245	ENSRNOG00000017431	RGD1304884	0.845005	miR-101-z|miR-4334-y|miR-500-y|miR-6331-z|miR-874-x|novel-m0044-5p|novel-m0045-5p|rno-miR-129-1-3p|rno-miR-653-3p	0.00020219
novel_circ_002245	ENSRNOG00000017657	Phf23	0.945807	miR-129-x|miR-4334-y|rno-miR-653-3p	0.0156049
novel_circ_002245	ENSRNOG00000018903	Pik3r1	0.967764	miR-129-x|miR-197-y|miR-3059-x|miR-874-x|rno-miR-129-1-3p	0.000841235
novel_circ_002245	ENSRNOG00000026236	Morc3	0.873709	miR-101-z|miR-200-y|miR-205-z|miR-206-y|miR-21-y|miR-3059-x|miR-9182-z|novel-m0069-5p|rno-miR-129-1-3p|rno-miR-200c-3p|rno-miR-653-3p	5.64789e-07
novel_circ_002245	ENSRNOG00000026944	Gpr150	0.956635	miR-1248-z|miR-4334-y|novel-m0053-3p	0.0156049
novel_circ_002245	ENSRNOG00000030983	B3galt5	0.892966	miR-129-x|miR-3059-x|miR-4334-y|novel-m0046-3p|novel-m0053-3p|novel-m0066-5p|rno-miR-129-1-3p	0.00261914
novel_circ_002245	ENSRNOG00000032546	Dot1l	0.800653	miR-200-y|novel-m0090-5p|rno-miR-200c-3p	0.0156049
novel_circ_002245	ENSRNOG00000053247	Snx21	0.91849	miR-205-z|miR-3059-x|miR-6941-y|novel-m0053-3p|novel-m0066-5p|novel-m0069-5p|novel-m0169-3p|rno-miR-129-1-3p|rno-miR-653-3p	6.11476e-05
novel_circ_002245	ENSRNOG00000062002	Kcna3	0.907217	miR-9182-z|novel-m0044-5p|novel-m0045-5p|novel-m0090-5p	0.0150371
novel_circ_002279	ENSRNOG00000004466	Fam210b	0.943099	rno-miR-200a-3p	0.0366973
novel_circ_002279	ENSRNOG00000005749	Foxred2	0.873074	rno-miR-200a-3p	0.0275229
novel_circ_002279	ENSRNOG00000011144	Rho	0.860574	rno-miR-200a-3p	0.0183486
novel_circ_002279	ENSRNOG00000015179	Tradd	0.831642	rno-miR-200a-3p	0.0275229
novel_circ_002279	ENSRNOG00000018873	Fam168a	0.947586	rno-miR-200a-3p	0.0458716
novel_circ_002279	ENSRNOG00000020991	Ms4a6a	0.874635	rno-miR-200a-3p	0.0275229
novel_circ_002279	ENSRNOG00000027463	Adamts3	0.860161	rno-miR-200a-3p	0.0275229
novel_circ_002279	ENSRNOG00000045637	Rnf14	0.918873	rno-miR-200a-3p	0.00917431
novel_circ_002279	ENSRNOG00000061246	Fam49b	0.991579	rno-miR-200a-3p	0.0183486
novel_circ_002307	ENSRNOG00000007879	Stk26	0.903688	miR-34-z	0.0365274
novel_circ_002307	ENSRNOG00000009771	Cdh10	0.883913	miR-452-x	0.0365274
novel_circ_002307	ENSRNOG00000015498	Il17rb	0.840961	miR-452-x	0.0183486
novel_circ_002307	ENSRNOG00000019738	Gpr61	0.809659	miR-34-z	0.0183486
novel_circ_002307	ENSRNOG00000050106	Rcc1	0.849514	miR-452-x	0.0183486
